# Supplementary material for: Requirement for Cyclin D1 Underlies Cell-Autonomous HIF2 Dependence in Kidney Cancer
Source: Cancer Discov. 2025 Apr 4;15(7):1484–504. doi: 10.1158/2159-8290.CD-24-1378 (PMC12223508; doi:10.1158/2159-8290.CD-24-1378)
Supplement: Table S1 — Genes Targeted by sgRNAs in HIF2⍺ Subpool CRISPRa sgRNA Library (CP1904) [file cd-24-1378_table_s1_suppst1.xlsx]

## Sheet: Sheet1
Gene Symbol	Taxon	GeneID
NDRG1	Homo sapiens	10397
PTHLH	Homo sapiens	5744
CA12	Homo sapiens	771
RNASET2	Homo sapiens	8635
ZNF395	Homo sapiens	55893
ITPR1	Homo sapiens	3708
LPCAT1	Homo sapiens	79888
TMEM141	Homo sapiens	85014
EGLN3	Homo sapiens	112399
TGFA	Homo sapiens	7039
SEMA4B	Homo sapiens	10509
CCDC183	Homo sapiens	84960
SLC6A3	Homo sapiens	6531
SDHA	Homo sapiens	6389
NGF-AS1	Homo sapiens	112840934
MOB3A	Homo sapiens	126308
RIPK4	Homo sapiens	54101
PPARD	Homo sapiens	5467
SYTL3	Homo sapiens	94120
UACA	Homo sapiens	55075
LOXL2	Homo sapiens	4017
KIAA0513	Homo sapiens	9764
DAPK1	Homo sapiens	1612
BCL6	Homo sapiens	604
LRRC41	Homo sapiens	10489
ANLN	Homo sapiens	54443
TERT	Homo sapiens	7015
ERRFI1	Homo sapiens	54206
MARCHF3	Homo sapiens	115123
APOL1	Homo sapiens	8542
UBE2C	Homo sapiens	11065
SMIM3	Homo sapiens	85027
JCAD	Homo sapiens	57608
WFDC3	Homo sapiens	140686
PLOD2	Homo sapiens	5352
ZDHHC7	Homo sapiens	55625
FER1L4	Homo sapiens	80307
ADM	Homo sapiens	133
SEMA6A	Homo sapiens	57556
MANCR	Homo sapiens	100216001
FAM13A	Homo sapiens	10144
BMPER	Homo sapiens	168667
TNFAIP6	Homo sapiens	7130
SLCO4A1	Homo sapiens	28231
MTUS1	Homo sapiens	57509
DDIT4	Homo sapiens	54541
SYTL2	Homo sapiens	54843
PXN	Homo sapiens	5829
NEK6	Homo sapiens	10783
APOL2	Homo sapiens	23780
TGM2	Homo sapiens	7052
TICRR	Homo sapiens	90381
SEC14L6	Homo sapiens	730005
LOC112694756	Homo sapiens	112694756
SORBS1	Homo sapiens	10580
SYNPO	Homo sapiens	11346
GAS2L3	Homo sapiens	283431
LINC02274	Homo sapiens	100506498
C1QL1	Homo sapiens	10882
PLIN2	Homo sapiens	123
SLC2A1	Homo sapiens	6513
HJURP	Homo sapiens	55355
STC1	Homo sapiens	6781
FAM83D	Homo sapiens	81610
IRS2	Homo sapiens	8660
BORA	Homo sapiens	79866
DGCR5	Homo sapiens	26220
SYT13	Homo sapiens	57586
CCDC127	Homo sapiens	133957
CCNF	Homo sapiens	899
F3	Homo sapiens	2152
AURKA	Homo sapiens	6790
SLC44A3	Homo sapiens	126969
FAM107B	Homo sapiens	83641
SEMA5B	Homo sapiens	54437
RUNX1	Homo sapiens	861
C21orf58	Homo sapiens	54058
RAD54B	Homo sapiens	25788
TMEM196	Homo sapiens	256130
PREX2	Homo sapiens	80243
SHCBP1	Homo sapiens	79801
CDC45	Homo sapiens	8318
ARRDC3	Homo sapiens	57561
ANXA4	Homo sapiens	307
RAB42	Homo sapiens	115273
HAUS6	Homo sapiens	54801
ANGPTL4	Homo sapiens	51129
KPNA2	Homo sapiens	3838
PIF1	Homo sapiens	80119
CYREN	Homo sapiens	78996
CDCA5	Homo sapiens	113130
MAGEB17	Homo sapiens	645864
EFHD2	Homo sapiens	79180
TYMS	Homo sapiens	7298
CNRIP1	Homo sapiens	25927
CIB1	Homo sapiens	10519
TOP2A	Homo sapiens	7153
FAM72C	Homo sapiens	554282
SNX33	Homo sapiens	257364
VEGFA	Homo sapiens	7422
SPAG5	Homo sapiens	10615
E2F7	Homo sapiens	144455
NGF	Homo sapiens	4803
FRMD4A	Homo sapiens	55691
ARHGEF6	Homo sapiens	9459
INCENP	Homo sapiens	3619
PLCXD1	Homo sapiens	55344
MAMDC4	Homo sapiens	158056
KIF2C	Homo sapiens	11004
DTL	Homo sapiens	51514
SGO2	Homo sapiens	151246
MKI67	Homo sapiens	4288
MIR155HG	Homo sapiens	114614
POLA2	Homo sapiens	23649
POLA2	Homo sapiens	23649
KIF18B	Homo sapiens	146909
CHAF1A	Homo sapiens	10036
BUB3	Homo sapiens	9184
MCM8	Homo sapiens	84515
PHKA2	Homo sapiens	5256
PAG1	Homo sapiens	55824
CDK18	Homo sapiens	5129
DNTTIP1	Homo sapiens	116092
POU5F1	Homo sapiens	5460
MCM10	Homo sapiens	55388
BIRC5	Homo sapiens	332
ESPL1	Homo sapiens	9700
POLQ	Homo sapiens	10721
FAM72D	Homo sapiens	728833
KCNAB2	Homo sapiens	8514
GTSE1	Homo sapiens	51512
PRR11	Homo sapiens	55771
ASF1B	Homo sapiens	55723
CDCA8	Homo sapiens	55143
AURKB	Homo sapiens	9212
SNHG12	Homo sapiens	85028
CAMK1D	Homo sapiens	57118
RTEL1-TNFRSF6B	Homo sapiens	100533107
FAM72B	Homo sapiens	653820
GAL3ST1	Homo sapiens	9514
KCTD11	Homo sapiens	147040
IRS1	Homo sapiens	3667
IGFBP3	Homo sapiens	3486
DNMT1	Homo sapiens	1786
POC1A	Homo sapiens	25886
DEPP1	Homo sapiens	11067
HPS3	Homo sapiens	84343
AOX1	Homo sapiens	316
HMMR	Homo sapiens	3161
NUF2	Homo sapiens	83540
DNASE1	Homo sapiens	1773
CIT	Homo sapiens	11113
APLN	Homo sapiens	8862
SLC43A3	Homo sapiens	29015
CDCA2	Homo sapiens	157313
MCM2	Homo sapiens	4171
MSH5	Homo sapiens	4439
BRCA1	Homo sapiens	672
NOG	Homo sapiens	9241
NDUFA4L2	Homo sapiens	56901
LOC102724908	Homo sapiens	102724908
MCM5	Homo sapiens	4174
LGI4	Homo sapiens	163175
DERA	Homo sapiens	51071
CDC25C	Homo sapiens	995
PDE10A	Homo sapiens	10846
TTK	Homo sapiens	7272
NFIL3	Homo sapiens	4783
SUV39H1	Homo sapiens	6839
GJB2	Homo sapiens	2706
CENPE	Homo sapiens	1062
TRIB3	Homo sapiens	57761
CKAP2L	Homo sapiens	150468
C6orf223	Homo sapiens	221416
PRODH	Homo sapiens	5625
PRIM2	Homo sapiens	5558
BUB1	Homo sapiens	699
RAD54L	Homo sapiens	8438
RRM2	Homo sapiens	6241
DDB2	Homo sapiens	1643
MPHOSPH9	Homo sapiens	10198
NCAPD2	Homo sapiens	9918
NDC80	Homo sapiens	10403
STC2	Homo sapiens	8614
AJM1	Homo sapiens	389813
FZD8	Homo sapiens	8325
FAM149A	Homo sapiens	25854
KIFC1	Homo sapiens	3833
EXO1	Homo sapiens	9156
CDCA3	Homo sapiens	83461
TNFRSF11A	Homo sapiens	8792
ORC1	Homo sapiens	4998
FAM24B-CUZD1	Homo sapiens	100533195
RFC2	Homo sapiens	5982
ARHGAP11A	Homo sapiens	9824
ETV1	Homo sapiens	2115
DLGAP5	Homo sapiens	9787
OPN3	Homo sapiens	23596
SKA3	Homo sapiens	221150
PCLAF	Homo sapiens	9768
WDHD1	Homo sapiens	11169
PSRC1	Homo sapiens	84722
TK1	Homo sapiens	7083
AKAP12	Homo sapiens	9590
MDC1	Homo sapiens	9656
ARHGAP11B	Homo sapiens	89839
ARHGAP11B	Homo sapiens	89839
HCG27	Homo sapiens	253018
UNG	Homo sapiens	7374
DEPDC1B	Homo sapiens	55789
FANCE	Homo sapiens	2178
PTER	Homo sapiens	9317
RBCK1	Homo sapiens	10616
XRCC2	Homo sapiens	7516
CDC7	Homo sapiens	8317
CENPQ	Homo sapiens	55166
CHEK2	Homo sapiens	11200
CEP128	Homo sapiens	145508
NFATC2	Homo sapiens	4773
STIL	Homo sapiens	6491
RFC4	Homo sapiens	5984
KIF20B	Homo sapiens	9585
OSMR	Homo sapiens	9180
GINS2	Homo sapiens	51659
CCDC18	Homo sapiens	343099
BLM	Homo sapiens	641
C5orf46	Homo sapiens	389336
FOXM1	Homo sapiens	2305
ARHGEF39	Homo sapiens	84904
ASPM	Homo sapiens	259266
CCNB1	Homo sapiens	891
TPX2	Homo sapiens	22974
RAD51AP1	Homo sapiens	10635
CENPH	Homo sapiens	64946
BHLHE40	Homo sapiens	8553
CCDC183-AS1	Homo sapiens	100131193
CSRP2	Homo sapiens	1466
SPC25	Homo sapiens	57405
CENPC	Homo sapiens	1060
ZNF519	Homo sapiens	162655
CENPK	Homo sapiens	64105
FEN1	Homo sapiens	2237
PIDD1	Homo sapiens	55367
DYNLT1	Homo sapiens	6993
CDKN3	Homo sapiens	1033
NEK2	Homo sapiens	4751
ITGB3BP	Homo sapiens	23421
IDH2	Homo sapiens	3418
HILPDA	Homo sapiens	29923
SMPDL3A	Homo sapiens	10924
GMNN	Homo sapiens	51053
GMCL1	Homo sapiens	64395
MLH1	Homo sapiens	4292
RFWD3	Homo sapiens	55159
DDIAS	Homo sapiens	220042
POLR1E	Homo sapiens	64425
EPOR	Homo sapiens	2057
PIH1D1	Homo sapiens	55011
SNHG1	Homo sapiens	23642
TRAIP	Homo sapiens	10293
KIF22	Homo sapiens	3835
DNA2	Homo sapiens	1763
CEP295	Homo sapiens	85459
FBXO5	Homo sapiens	26271
KIF24	Homo sapiens	347240
SAPCD2	Homo sapiens	89958
PAN2	Homo sapiens	9924
RFC3	Homo sapiens	5983
SLF1	Homo sapiens	84250
CCDC15	Homo sapiens	80071
CTDSP1	Homo sapiens	58190
MACC1	Homo sapiens	346389
ERI1	Homo sapiens	90459
TBC1D31	Homo sapiens	93594
RTTN	Homo sapiens	25914
NUSAP1	Homo sapiens	51203
COMMD4	Homo sapiens	54939
PARPBP	Homo sapiens	55010
UBR7	Homo sapiens	55148
CCHCR1	Homo sapiens	54535
MIS18A	Homo sapiens	54069
MMS22L	Homo sapiens	253714
ESCO2	Homo sapiens	157570
OIP5	Homo sapiens	11339
FAM111B	Homo sapiens	374393
TMEM97	Homo sapiens	27346
AFMID	Homo sapiens	125061
ZNF710-AS1	Homo sapiens	109729181
RACGAP1	Homo sapiens	29127
FAM111A	Homo sapiens	63901
ERCC6L	Homo sapiens	54821
RPA2	Homo sapiens	6118
RAD51C	Homo sapiens	5889
CCND1	Homo sapiens	595
RMI2	Homo sapiens	116028
UBE2T	Homo sapiens	29089
PARP2	Homo sapiens	10038
SPC24	Homo sapiens	147841
NIF3L1	Homo sapiens	60491
GPANK1	Homo sapiens	7918
PIMREG	Homo sapiens	54478
TPRKB	Homo sapiens	51002
RPA3	Homo sapiens	6119
SAPCD1	Homo sapiens	401251
CENPW	Homo sapiens	387103
BCL2A1	Homo sapiens	597
RFC5	Homo sapiens	5985
CENPM	Homo sapiens	79019
CENPX	Homo sapiens	201254
TMEM179	Homo sapiens	388021
CDK2	Homo sapiens	1017
PRIM1	Homo sapiens	5557
SKA1	Homo sapiens	220134
EGR2	Homo sapiens	1959
GALNT12	Homo sapiens	79695
PHPT1	Homo sapiens	29085
LINC00887	Homo sapiens	100131551
TMEM158	Homo sapiens	25907
NUP43	Homo sapiens	348995
ZNF215	Homo sapiens	7762
ZWINT	Homo sapiens	11130
THAP10	Homo sapiens	56906
MYEOV	Homo sapiens	26579
TEFM	Homo sapiens	79736
HIRIP3	Homo sapiens	8479
RNASEH2A	Homo sapiens	10535
CDC20	Homo sapiens	991
FOXA2	Homo sapiens	3170
CRLF2	Homo sapiens	64109
ALG10	Homo sapiens	84920
CFAP58	Homo sapiens	159686
MAML2	Homo sapiens	84441
ARID5B	Homo sapiens	84159
HNF1B	Homo sapiens	6928
PAX2	Homo sapiens	5076
AMY1B	Homo sapiens	277
POFUT1	Homo sapiens	23509
FGF4	Homo sapiens	2249
ADORA2A	Homo sapiens	135
P2RY6	Homo sapiens	5031
OR51G2	Homo sapiens	81282
LMBRD2	Homo sapiens	92255
RIMBP2	Homo sapiens	23504
ARHGEF25	Homo sapiens	115557
GAS2	Homo sapiens	2620
SCGB3A1	Homo sapiens	92304
SMAD6	Homo sapiens	4091
TOX3	Homo sapiens	27324
BAZ1A	Homo sapiens	11177
SYNDIG1	Homo sapiens	79953
UBE4B	Homo sapiens	10277
GPR35	Homo sapiens	2859
B3GNT5	Homo sapiens	84002
CDC42BPB	Homo sapiens	9578
RANBP17	Homo sapiens	64901
ASAH2	Homo sapiens	56624
XAGE5	Homo sapiens	170627
EDNRB	Homo sapiens	1910
GBP6	Homo sapiens	163351
NEU4	Homo sapiens	129807
CORO1C	Homo sapiens	23603
C12orf76	Homo sapiens	400073
TFAP2A	Homo sapiens	7020
WNT3	Homo sapiens	7473
SMG8	Homo sapiens	55181
CEP57L1	Homo sapiens	285753
ALG10B	Homo sapiens	144245
PTOV1	Homo sapiens	53635
MAP3K8	Homo sapiens	1326
RWDD3	Homo sapiens	25950
CCDC80	Homo sapiens	151887
SPPL2C	Homo sapiens	162540
OR13D1	Homo sapiens	286365
INHA	Homo sapiens	3623
PSMC5	Homo sapiens	5705
RAB7B	Homo sapiens	338382
LRRC49	Homo sapiens	54839
BEGAIN	Homo sapiens	57596
PHF14	Homo sapiens	9678
CKMT1B	Homo sapiens	1159
CCNG2	Homo sapiens	901
KRT83	Homo sapiens	3889
HNRNPM	Homo sapiens	4670
ANKRD17	Homo sapiens	26057
LYPD8	Homo sapiens	646627
RGL1	Homo sapiens	23179
POU5F1B	Homo sapiens	5462
PLA2G4A	Homo sapiens	5321
PRPF38A	Homo sapiens	84950
GLI4	Homo sapiens	2738
SLC44A2	Homo sapiens	57153
YBEY	Homo sapiens	54059
PTRH2	Homo sapiens	51651
MAGEA4	Homo sapiens	4103
INTU	Homo sapiens	27152
ESCO1	Homo sapiens	114799
SLC5A10	Homo sapiens	125206
CD59	Homo sapiens	966
FGF20	Homo sapiens	26281
RNF40	Homo sapiens	9810
CCDC74B	Homo sapiens	91409
RBMY1J	Homo sapiens	378951
CCND2	Homo sapiens	894
PGD	Homo sapiens	5226
IQCA1	Homo sapiens	79781
ALDH1A1	Homo sapiens	216
OR6C1	Homo sapiens	390321
CD300C	Homo sapiens	10871
CHD6	Homo sapiens	84181
IGFL1	Homo sapiens	374918
NR4A1	Homo sapiens	3164
SYNCRIP	Homo sapiens	10492
PCDHB15	Homo sapiens	56121
CFAP54	Homo sapiens	144535
KRTAP9-8	Homo sapiens	83901
MAT2A	Homo sapiens	4144
HAUS7	Homo sapiens	55559
TBCK	Homo sapiens	93627
CD209	Homo sapiens	30835
HPGDS	Homo sapiens	27306
PRPH2	Homo sapiens	5961
CCDC137	Homo sapiens	339230
SSR1	Homo sapiens	6745
IL21R	Homo sapiens	50615
HOXB7	Homo sapiens	3217
RPL17-C18orf32	Homo sapiens	100526842
USMG5	Homo sapiens	84833
PES 1.00	Homo sapiens	23481
TMEM191B	Homo sapiens	728229
PPP2CB	Homo sapiens	5516
SRA1	Homo sapiens	10011
AKAP13	Homo sapiens	11214
OR5I1	Homo sapiens	10798
CACFD1	Homo sapiens	11094
SCGB3A2	Homo sapiens	117156
PRAMEF5	Homo sapiens	343068
GNB1L	Homo sapiens	54584
SULT1E1	Homo sapiens	6783
CREB3L3	Homo sapiens	84699
ODF2L	Homo sapiens	57489
GRXCR1	Homo sapiens	389207
SLX4	Homo sapiens	84464
SEMA6D	Homo sapiens	80031
C1QTNF7	Homo sapiens	114905
CXorf49B	Homo sapiens	100132994
CERS4	Homo sapiens	79603
PPIE	Homo sapiens	10450
CSF1R	Homo sapiens	1436
SIDT2	Homo sapiens	51092
KRTAP4-2	Homo sapiens	85291
PEX2	Homo sapiens	5828
CCDC126	Homo sapiens	90693
CCDC129	Homo sapiens	223075
PLCXD2	Homo sapiens	257068
GK2	Homo sapiens	2712
FCER1A	Homo sapiens	2205
POU3F2	Homo sapiens	5454
CELA2A	Homo sapiens	63036
SH2D6	Homo sapiens	284948
TMEM5	Homo sapiens	10329
MRPL13	Homo sapiens	28998
ATP6AP1	Homo sapiens	537
RBMS3	Homo sapiens	27303
NAAA	Homo sapiens	27163
FAM205C	Homo sapiens	100129969
MYO3A	Homo sapiens	53904
CWC15	Homo sapiens	51503
TAAR2	Homo sapiens	9287
GGPS1	Homo sapiens	9453
CHPF2	Homo sapiens	54480
SDHC	Homo sapiens	6391
IKBKE	Homo sapiens	9641
CYP3A7-CYP3A51P	Homo sapiens	100861540
TRAK2	Homo sapiens	66008
GLIS3	Homo sapiens	169792
DVL2	Homo sapiens	1856
PRRC2C	Homo sapiens	23215
ELF1	Homo sapiens	1997
VPS72	Homo sapiens	6944
CA9	Homo sapiens	768
DHPS	Homo sapiens	1725
PRRT2	Homo sapiens	112476
NDUFB6	Homo sapiens	4712
PSMD10	Homo sapiens	5716
CEP126	Homo sapiens	57562
C12orf77	Homo sapiens	196415
AP5Z1	Homo sapiens	9907
KIF1C	Homo sapiens	10749
KIF9	Homo sapiens	64147
DNAH7	Homo sapiens	56171
FPR2	Homo sapiens	2358
SPZ1	Homo sapiens	84654
ZNF331	Homo sapiens	55422
CKMT2	Homo sapiens	1160
OR5B3	Homo sapiens	441608
CBWD3	Homo sapiens	220869
NSDHL	Homo sapiens	50814
FLVCR1	Homo sapiens	28982
HSPB1	Homo sapiens	3315
SH2D4A	Homo sapiens	63898
HIST1H1E	Homo sapiens	3008
OR6C75	Homo sapiens	390323
SOGA1	Homo sapiens	140710
SH3PXD2A	Homo sapiens	9644
ENTPD5	Homo sapiens	957
CD1D	Homo sapiens	912
DRAM1	Homo sapiens	55332
CCDC83	Homo sapiens	220047
CNNM2	Homo sapiens	54805
OR51M1	Homo sapiens	390059
KBTBD3	Homo sapiens	143879
COLQ	Homo sapiens	8292
ARHGEF1	Homo sapiens	9138
OR52N4	Homo sapiens	390072
KLLN	Homo sapiens	100144748
GPR141	Homo sapiens	353345
PITPNA	Homo sapiens	5306
FNDC1	Homo sapiens	84624
HIST1H1B	Homo sapiens	3009
TMPRSS13	Homo sapiens	84000
C7orf71	Homo sapiens	285941
C16orf72	Homo sapiens	29035
CISH	Homo sapiens	1154
GCG	Homo sapiens	2641
NANP	Homo sapiens	140838
CEP104	Homo sapiens	9731
SCGN	Homo sapiens	10590
PMS1	Homo sapiens	5378
TFEC	Homo sapiens	22797
QRICH1	Homo sapiens	54870
NEMP1	Homo sapiens	23306
EGFR	Homo sapiens	1956
WDR64	Homo sapiens	128025
MAGEB6	Homo sapiens	158809
GPR55	Homo sapiens	9290
TNFSF10	Homo sapiens	8743
FGF9	Homo sapiens	2254
MDM2	Homo sapiens	4193
HNF4A	Homo sapiens	3172
WT1	Homo sapiens	7490
MCF2	Homo sapiens	4168
KIAA0368	Homo sapiens	23392
FGF6	Homo sapiens	2251
EFNA1	Homo sapiens	1942
ERBB3	Homo sapiens	2065
ARHGEF12	Homo sapiens	23365
DNAJC24	Homo sapiens	120526
CTAGE4	Homo sapiens	100128553
MAPKBP1	Homo sapiens	23005
ANKHD1-EIF4EBP3	Homo sapiens	404734
SEMA3E	Homo sapiens	9723
CFHR1	Homo sapiens	3078
CCND3	Homo sapiens	896
GAB3	Homo sapiens	139716
GAB1	Homo sapiens	2549
XRCC1	Homo sapiens	7515
SH3D19	Homo sapiens	152503
PPM1D	Homo sapiens	8493
TIMM9	Homo sapiens	26520
RASGRP3	Homo sapiens	25780
SBNO2	Homo sapiens	22904
FECH	Homo sapiens	2235
NEBL	Homo sapiens	10529
OR10K2	Homo sapiens	391107
PROKR1	Homo sapiens	10887
SHOC2	Homo sapiens	8036
SOCS3	Homo sapiens	9021
PDE6A	Homo sapiens	5145
RASGRP4	Homo sapiens	115727
SAE1	Homo sapiens	10055
ZNF91	Homo sapiens	7644
STK40	Homo sapiens	83931
CYTIP	Homo sapiens	9595
PRSS41	Homo sapiens	360226
FGF5	Homo sapiens	2250
FBLN7	Homo sapiens	129804
ZNF282	Homo sapiens	8427
TRIM67	Homo sapiens	440730
HIST1H2AK	Homo sapiens	8330
DCK	Homo sapiens	1633
MUC19	Homo sapiens	283463
C11orf54	Homo sapiens	28970
PAK4	Homo sapiens	10298
SHMT2	Homo sapiens	6472
RIBC2	Homo sapiens	26150
MTNR1A	Homo sapiens	4543
DHX9	Homo sapiens	1660
HIST1H2AJ	Homo sapiens	8331
ARHGEF33	Homo sapiens	100271715
FBXO15	Homo sapiens	201456
GPR65	Homo sapiens	8477
PLXDC2	Homo sapiens	84898
TAX1BP3	Homo sapiens	30851
SERPINB1	Homo sapiens	1992
TSPAN7	Homo sapiens	7102
NCL	Homo sapiens	4691
VASN	Homo sapiens	114990
SLC10A2	Homo sapiens	6555
CRH	Homo sapiens	1392
HNRNPH2	Homo sapiens	3188
ARMC8	Homo sapiens	25852
TRIM63	Homo sapiens	84676
ZNF99	Homo sapiens	7652
RPS26	Homo sapiens	6231
NPY4R2	Homo sapiens	100996758
PDXP	Homo sapiens	57026
MYL7	Homo sapiens	58498
PLS3	Homo sapiens	5358
STATH	Homo sapiens	6779
EMILIN2	Homo sapiens	84034
AQP9	Homo sapiens	366
DAGLB	Homo sapiens	221955
OR4F17	Homo sapiens	81099
STRBP	Homo sapiens	55342
ANXA1	Homo sapiens	301
GNRHR	Homo sapiens	2798
MOCS3	Homo sapiens	27304
SPIN1	Homo sapiens	10927
RHOQ	Homo sapiens	23433
MRPL35	Homo sapiens	51318
OR10J5	Homo sapiens	127385
RBBP6	Homo sapiens	5930
ICAM1	Homo sapiens	3383
RNF217	Homo sapiens	154214
AK6	Homo sapiens	102157402
C2orf49	Homo sapiens	79074
MCM3AP	Homo sapiens	8888
PPARG	Homo sapiens	5468
USP17L24	Homo sapiens	728369
IGF2BP3	Homo sapiens	10643
LRRC4B	Homo sapiens	94030
MCMBP	Homo sapiens	79892
BMP2	Homo sapiens	650
AKAP1	Homo sapiens	8165
MCF2L2	Homo sapiens	23101
PTPN22	Homo sapiens	26191
MYRF	Homo sapiens	745
TULP1	Homo sapiens	7287
LRIG1	Homo sapiens	26018
HDAC5	Homo sapiens	10014
CHD8	Homo sapiens	57680
PRMT5	Homo sapiens	10419
HLA-DQB2	Homo sapiens	3120
ZCCHC12	Homo sapiens	170261
C1orf210	Homo sapiens	149466
SLC10A4	Homo sapiens	201780
HLX	Homo sapiens	3142
HNRNPD	Homo sapiens	3184
RALY	Homo sapiens	22913
CEBPA	Homo sapiens	1050
USP27X	Homo sapiens	389856
KIF18A	Homo sapiens	81930
C8orf58	Homo sapiens	541565
TUBB2A	Homo sapiens	7280
DUSP9	Homo sapiens	1852
CDC42EP4	Homo sapiens	23580
POM121L12	Homo sapiens	285877
C6orf132	Homo sapiens	647024
SMAD9	Homo sapiens	4093
CMTR1	Homo sapiens	23070
MYADML2	Homo sapiens	255275
FXR2	Homo sapiens	9513
ANAPC4	Homo sapiens	29945
SUSD4	Homo sapiens	55061
PRDM6	Homo sapiens	93166
GOLGA8N	Homo sapiens	643699
SPIN3	Homo sapiens	169981
IL18BP	Homo sapiens	10068
GMNC	Homo sapiens	647309
ECEL1	Homo sapiens	9427
VSIG2	Homo sapiens	23584
CD74	Homo sapiens	972
BLK	Homo sapiens	640
SPRED1	Homo sapiens	161742
LLGL1	Homo sapiens	3996
PSKH2	Homo sapiens	85481
KCND1	Homo sapiens	3750
UBQLNL	Homo sapiens	143630
GOLGA8K	Homo sapiens	653125
NR2F1	Homo sapiens	7025
P3H3	Homo sapiens	10536
SLC16A1	Homo sapiens	6566
ANXA2R	Homo sapiens	389289
FUNDC1	Homo sapiens	139341
ST6GALNAC6	Homo sapiens	30815
HPD	Homo sapiens	3242
CST5	Homo sapiens	1473
SFMBT1	Homo sapiens	51460
MIR1-1HG	Homo sapiens	128826
USP10	Homo sapiens	9100
UBP1	Homo sapiens	7342
ZNF280C	Homo sapiens	55609
FAM214B	Homo sapiens	80256
GPR32	Homo sapiens	2854
TIAF1	Homo sapiens	399687
PGBD4	Homo sapiens	161779
RAB38	Homo sapiens	23682
PLEKHG3	Homo sapiens	26030
S100A10	Homo sapiens	6281
NTS	Homo sapiens	4922
RASSF2	Homo sapiens	9770
ERAS	Homo sapiens	3266
NRXN3	Homo sapiens	9369
CRABP2	Homo sapiens	1382
STK38L	Homo sapiens	23012
PML	Homo sapiens	5371
CDK4	Homo sapiens	1019
CDK6	Homo sapiens	1021
AMBRA1	Homo sapiens	55626
NFE2L2	Homo sapiens	4780
SQSTM1	Homo sapiens	8878
PTMS	Homo sapiens	5763
SAMHD1	Homo sapiens	25939
PKP4	Homo sapiens	8502
ZNF296	Homo sapiens	162979
PRDM1	Homo sapiens	639
BMPR2	Homo sapiens	659
SGCE	Homo sapiens	8910
RNF8	Homo sapiens	9025
APOBEC3A	Homo sapiens	200315
GATA6	Homo sapiens	2627
TRPV5	Homo sapiens	56302
HGF	Homo sapiens	3082
PHLDA2	Homo sapiens	7262
ZC3HAV1	Homo sapiens	56829
CCNE2	Homo sapiens	9134
PTPN12	Homo sapiens	5782
LRRC15	Homo sapiens	131578
SLC5A1	Homo sapiens	6523
UBE2D1	Homo sapiens	7321
ELF3	Homo sapiens	1999
CDKN2C	Homo sapiens	1031
PHLDA1	Homo sapiens	22822
CDKN1A	Homo sapiens	1026
TRANK1	Homo sapiens	9881
OTOP2	Homo sapiens	92736
ETS1	Homo sapiens	2113
MBD3L2	Homo sapiens	125997
NEDD1	Homo sapiens	121441
MAD2L1BP	Homo sapiens	9587
NPM1	Homo sapiens	4869
PRAG1	Homo sapiens	157285
SLC13A2	Homo sapiens	9058
SPRED2	Homo sapiens	200734
SLC26A3	Homo sapiens	1811
TOPBP1	Homo sapiens	11073
SLC45A4	Homo sapiens	57210
NQO1	Homo sapiens	1728
ISG20	Homo sapiens	3669
KRT8	Homo sapiens	3856
SDC4	Homo sapiens	6385
PLAGL1	Homo sapiens	5325
IL6R	Homo sapiens	3570
ERN2	Homo sapiens	10595
BTBD2	Homo sapiens	55643
KRT18	Homo sapiens	3875
EHD1	Homo sapiens	10938
MC1R	Homo sapiens	4157
MAGEB4	Homo sapiens	4115
RASSF7	Homo sapiens	8045
EIF2AK2	Homo sapiens	5610
CRX	Homo sapiens	1406
RLIM	Homo sapiens	51132
ZEB2	Homo sapiens	9839
SLC8A2	Homo sapiens	6543
INPPL1	Homo sapiens	3636
PLK4	Homo sapiens	10733
IFI16	Homo sapiens	3428
GTF3C1	Homo sapiens	2975
HELZ2	Homo sapiens	85441
CEACAM1	Homo sapiens	634
PSME2	Homo sapiens	5721
AHNAK	Homo sapiens	79026
GJA3	Homo sapiens	2700
PRC1	Homo sapiens	9055
FOXA1	Homo sapiens	3169
CEBPB	Homo sapiens	1051
ATP5C1	Homo sapiens	509
PKDCC	Homo sapiens	91461
TAGAP	Homo sapiens	117289
APOBEC3C	Homo sapiens	27350
NUP98	Homo sapiens	4928
PPP1R16B	Homo sapiens	26051
EPHA2	Homo sapiens	1969
KIF14	Homo sapiens	9928
SEC14L2	Homo sapiens	23541
SLFN11	Homo sapiens	91607
MLLT3	Homo sapiens	4300
PTPN14	Homo sapiens	5784
FATE1	Homo sapiens	89885
SNRNP70	Homo sapiens	6625
HIC1	Homo sapiens	3090
EIF4A3	Homo sapiens	9775
SCD	Homo sapiens	6319
CDAN1	Homo sapiens	146059
ARHGEF28	Homo sapiens	64283
TP53	Homo sapiens	7157
EPC2	Homo sapiens	26122
PHACTR2	Homo sapiens	9749
RAI2	Homo sapiens	10742
BAK1	Homo sapiens	578
PEG10	Homo sapiens	23089
IFNG	Homo sapiens	3458
HEBP1	Homo sapiens	50865
IFNL2	Homo sapiens	282616
PTPRJ	Homo sapiens	5795
ACVR2A	Homo sapiens	92
LATS2	Homo sapiens	26524
ANKRD34C	Homo sapiens	390616
MEIS2	Homo sapiens	4212
CNNM4	Homo sapiens	26504
AGAP6	Homo sapiens	414189
XIRP1	Homo sapiens	165904
APOBEC3D	Homo sapiens	140564
CASP10	Homo sapiens	843
HOXC13	Homo sapiens	3229
IFFO2	Homo sapiens	126917
MAP3K11	Homo sapiens	4296
AMOT	Homo sapiens	154796
XCR1	Homo sapiens	2829
FOXD4L6	Homo sapiens	653404
BHLHA15	Homo sapiens	168620
CPEB1	Homo sapiens	64506
FOXA3	Homo sapiens	3171
KRT81	Homo sapiens	3887
SETD1B	Homo sapiens	23067
LMNB1	Homo sapiens	4001
LDB2	Homo sapiens	9079
CAPN6	Homo sapiens	827
CUL3	Homo sapiens	8452
ALDH1A3	Homo sapiens	220
ZNF7	Homo sapiens	7553
CKAP2	Homo sapiens	26586
OAS1	Homo sapiens	4938
TNNC1	Homo sapiens	7134
SOX9	Homo sapiens	6662
CT47A10	Homo sapiens	728036
MBD3L4	Homo sapiens	653656
MBNL1	Homo sapiens	4154
GJA8	Homo sapiens	2703
NEUROG2	Homo sapiens	63973
ADAMTS9	Homo sapiens	56999
CSRP1	Homo sapiens	1465
ETS2	Homo sapiens	2114
RFX4	Homo sapiens	5992
SP100	Homo sapiens	6672
SMYD1	Homo sapiens	150572
TNFRSF10B	Homo sapiens	8795
RRAD	Homo sapiens	6236
RND1	Homo sapiens	27289
RUNX2	Homo sapiens	860
ZNF622	Homo sapiens	90441
MX2	Homo sapiens	4600
TNFRSF10A	Homo sapiens	8797
PEA15	Homo sapiens	8682
IGSF8	Homo sapiens	93185
CDKN1C	Homo sapiens	1028
PRR34	Homo sapiens	55267
CCNA2	Homo sapiens	890
NEUROD2	Homo sapiens	4761
NOTCH1	Homo sapiens	4851
NANOS2	Homo sapiens	339345
KCNJ15	Homo sapiens	3772
ATF5	Homo sapiens	22809
SLC22A17	Homo sapiens	51310
ELF4	Homo sapiens	2000
LEUTX	Homo sapiens	342900
ANGPTL7	Homo sapiens	10218
ZNF800	Homo sapiens	168850
ARHGDIB	Homo sapiens	397
MEIS1	Homo sapiens	4211
GCM1	Homo sapiens	8521
TBX21	Homo sapiens	30009
PDK3	Homo sapiens	5165
GOLGA6L10	Homo sapiens	647042
SLC26A4	Homo sapiens	5172
CRIPT	Homo sapiens	9419
PAPSS2	Homo sapiens	9060
AFF2	Homo sapiens	2334
GAP43	Homo sapiens	2596
NRP2	Homo sapiens	8828
FOXO4	Homo sapiens	4303
GRSF1	Homo sapiens	2926
SLC1A4	Homo sapiens	6509
GABRQ	Homo sapiens	55879
CHMP4C	Homo sapiens	92421
C5orf30	Homo sapiens	90355
LCE2B	Homo sapiens	26239
PDE3A	Homo sapiens	5139
STON2	Homo sapiens	85439
LHX4	Homo sapiens	89884
MKLN1	Homo sapiens	4289
FAM35A	Homo sapiens	54537
VPS37C	Homo sapiens	55048
SLC6A14	Homo sapiens	11254
GNPNAT1	Homo sapiens	64841
TANC1	Homo sapiens	85461
PAGE4	Homo sapiens	9506
PNMA2	Homo sapiens	10687
KLF10	Homo sapiens	7071
HSD11B1	Homo sapiens	3290
TRIM43	Homo sapiens	129868
USP17L26	Homo sapiens	728379
ZNF611	Homo sapiens	81856
CLTCL1	Homo sapiens	8218
MXI1	Homo sapiens	4601
SLC4A1	Homo sapiens	6521
LRRFIP2	Homo sapiens	9209
KIAA1024	Homo sapiens	23251
MAGEA12	Homo sapiens	4111
STIM1	Homo sapiens	6786
PITX1	Homo sapiens	5307
FAM133A	Homo sapiens	286499
CASP8	Homo sapiens	841
OGFRL1	Homo sapiens	79627
CDCP1	Homo sapiens	64866
EOMES	Homo sapiens	8320
EEF1A1	Homo sapiens	1915
IRF2	Homo sapiens	3660
CD14	Homo sapiens	929
OVOL2	Homo sapiens	58495
TGFBR2	Homo sapiens	7048
ZBTB10	Homo sapiens	65986
ROBO2	Homo sapiens	6092
HIF1A	Homo sapiens	3091
EPAS1	Homo sapiens	2034
ARNT	Homo sapiens	405
PAX8	Homo sapiens	7849
KPNB1	Homo sapiens	3837
TNPO1	Homo sapiens	3842
EP300	Homo sapiens	2033
EP400	Homo sapiens	57634
XPO1	Homo sapiens	7514
TRRAP	Homo sapiens	8295
TRIM22	Homo sapiens	10346
VHL	Homo sapiens	7428
Table S1. Genes Targeted by sgRNAs in HIF2⍺ Subpool CRISPRa sgRNA Library
(CP1904)
