# Supplementary material for: Requirement for Cyclin D1 Underlies Cell-Autonomous HIF2 Dependence in Kidney Cancer
Source: Cancer Discov. 2025 Apr 4;15(7):1484–504. doi: 10.1158/2159-8290.CD-24-1378 (PMC12223508; doi:10.1158/2159-8290.CD-24-1378)
Supplement: Table S2 — STR Profile Analysis of TUHR14TKB Cell Line [file cd-24-1378_table_s2_suppst2.xlsx]

## Sheet: Sheet1
% Match	1
D3S1358	16
TH01	9
D21S11	31, 31.2
D18S51	15,20
D5S818	11,12
D13S317	12
D7S820	10,13
D16S539	10
CSF1PO	10,12
vWA	14,17
D8S1179	10,14
TPOX	8
FGA	22
Table S2. STR Profle Analysis of TUHR14TKB Cell Line
