# Supplementary material for: Requirement for Cyclin D1 Underlies Cell-Autonomous HIF2 Dependence in Kidney Cancer
Source: Cancer Discov. 2025 Apr 4;15(7):1484–504. doi: 10.1158/2159-8290.CD-24-1378 (PMC12223508; doi:10.1158/2159-8290.CD-24-1378)
Supplement: Table S3 — Sequences of Oligonucleotides Used for the Cloning of CRISPRa and CRISPRko sgRNAs [file cd-24-1378_table_s3_suppst3.xlsx]

## Sheet: Sheet1
NT-a2-Sense	AAGATGAAAGGAAAGGCGTT
NT-a2-Antisense	AACGCCTTTCCTTTCATCTTC
NDRG1-a1-Sense	CGCAGTCCCAGCACGCAGCC
NDRG1-a1-Antisense	GGCTGCGTGCTGGGACTGCG
NDRG1-a2-Sense	TCGCAGTCCCAGCACGCAGC
NDRG1-a2-Antisense	GCTGCGTGCTGGGACTGCGA
CCND1-a1-Sense	GTTAAGCAAAGATCAAAGCC
CCND1-a1-Antisense	GGCTTTGATCTTTGCTTAAC
CCND1-a5-Sense	CTCCCGCTCCCATTCTCTGC
CCND1-a5-Antisense	GCAGAGAATGGGAGCGGGAG
VEGFA-a1-Sense	AGCCTCAGCCCTTCCACACG
VEGFA-a1-Antisense	CGTGTGGAAGGGCTGAGGCT
sgAAVS1-Sense	GGGGCCACTAGGGACAGGAT
sgAAVS1-Antisense	ATCCTGTCCCTAGTGGCCCC
sgHIF2⍺-Sense	TCATGAGGATGAAGTGCA
sgHIF2⍺-Antisense	TGCACTTCATCCTCATGA
sgCCND2-1-Sense	TGTGGGAGCAGCCATCTG
sgCCND2-1-Antisense	CAGATGGCTGCTCCCACA
sgCCND2-2-Sense	TGTGGGAGCAGCCATCTGT
sgCCND2-2-Antisense	ACAGATGGCTGCTCCCACA
Table S3. Sequences of Oligonucleotides Used for the Cloning of CRISPRa
sgRNAs and CRISPRko sgRNAs
