# Supplementary material for: Requirement for Cyclin D1 Underlies Cell-Autonomous HIF2 Dependence in Kidney Cancer
Source: Cancer Discov. 2025 Apr 4;15(7):1484–504. doi: 10.1158/2159-8290.CD-24-1378 (PMC12223508; doi:10.1158/2159-8290.CD-24-1378)
Supplement: Table S4 — Sequences of Oligonucleotides Used to Modify pLVX Vector to Express Cyclin D1 K112E (KE), Cyclin D2 K111E (KE) Mutant, and Empty Vector (EV) [file cd-24-1378_table_s4_suppst4.xlsx]

## Sheet: Sheet1
CCND1-K112E-Forward	CGTGGCCTCTGAAATGAAGGAGAC
CCND1-K112E-Reverse	AACATGCAAGTGGCCCCC
CCND2-K111E-Forward	CCTGGCCTCCGAACTCAAAGAGAC
CCND2-K111E-Reverse	AACATGCAGACAGCACCCAGGAG
EV-Forward	ATCTGATGCGGCCGCGGA
EV-Reverse	GCTGCTGGATCCAGCTCC
Table S4. Sequences of Oligonucleotides Used to Modify pLVX Vector to
Express Cyclin D1 K112E (KE), Cyclin D2 K111E (KE) Mutant and Empty
Vector (EV)
