# Supplementary material for: Requirement for Cyclin D1 Underlies Cell-Autonomous HIF2 Dependence in Kidney Cancer
Source: Cancer Discov. 2025 Apr 4;15(7):1484–504. doi: 10.1158/2159-8290.CD-24-1378 (PMC12223508; doi:10.1158/2159-8290.CD-24-1378)
Supplement: Table S5 — Antibodies Used in Immunoblotting Analyses [file cd-24-1378_table_s5_suppst5.xlsx]

## Sheet: Sheet1
Antibodies	Source	Catalog #	RRID
Mouse monoclonal, anti-⍺-tubulin	Sigma-Aldrich	T5168	AB_477579
Mouse monoclonal, anti-vinculin	Sigma-Aldrich	V9131	AB_477629
Rabbit polyclonal, anti-NDRG1	Cell Signaling Technology	5196S	AB_10626626
Rabbit monoclonal, anti-CP	Cell Signaling Technology	98971S	AB_2800312
Mouse monoclonal, anti-EGLN3/SM-20	Peter Ratcliffe Lab	mAb P3-188e	N/A
Rabbit monoclonal, anti-HIF2⍺	Cell Signaling Technology	7096S	AB_10898028
Rabbit monoclonal, anti-Cyclin D1	Cell Signaling Technology	55506S	AB_2827374
Rabbit monoclonal, anti-Cyclin D2	Cell Signaling Technology	3741S	AB_2070685
Mouse monoclonal, anti-Cyclin D3	Cell Signaling Technology	2936S	AB_2070801
Rabbit monoclonal, anti-CDK4	Cell Signaling Technology	12790S	AB_2631166
Rabbit monoclonal, anti-CDK6	Cell Signaling Technology	13331S	AB_2721897
Rabbit monoclonal, anti-FLAG	Cell Signaling Technology	14793S	AB_2572291
Mouse monoclonal, anti-RB (Total)	Cell Signaling Technology	9309S	AB_823629
Rabbit polyclonal, anti-RB (Ser 795)	Cell Signaling Technology	9301S	AB_330013
Rabbit monoclonal, anti-RBL1	Cell Signaling Technology	89798S	AB_2800144
Rabbit monoclonal, anti-RBL2	Cell Signaling Technology	13610S	AB_2798274
Goat anti-mouse IgG, HRP-linked secondary antibody	Thermo Fisher Scientific	31430	AB_228307
Goat anti-rabbit IgG, HRP-linked secondary antibody	Thermo Fisher Scientific	31460	AB_228341
Table S5. Antibodies Used in Immunblotting Analyses
