# Supplementary material for: Requirement for Cyclin D1 Underlies Cell-Autonomous HIF2 Dependence in Kidney Cancer
Source: Cancer Discov. 2025 Apr 4;15(7):1484–504. doi: 10.1158/2159-8290.CD-24-1378 (PMC12223508; doi:10.1158/2159-8290.CD-24-1378)
Supplement: Table S6 — Sequence of the Alt-R CRISPR-Cas9 sgRNA That targets N-terminus of EPAS1 and the Sequence of the Homology Directed Repair Template [file cd-24-1378_table_s6_suppst6.xlsx]

## Sheet: Sheet1
sgEPAS1-N1	AGCGACAATGACAGCTGACA
3X-FLAG-HA-HIF2⍺-HDR template	ACACTCGCGAGCGGACCGCCACACGGGTCCGGTGCCCGCTGCGCTTCCGCCCCAGCGCTCCTGAGGCGGCCGTACAATCCTCGGCAGTGTCCTGAGACTGTATGGTCAGCTCAGCCCGGCCTCCGACTCCTTCCGACTCCCAGCATTCGAGCCACTTTTTTTTTTCTTTGAAAACTCAGAAAAGTGACTCCTTTTCCAGGGAAAAAGGAACTTGGGTTCCCTTCTCTCCGTCCTCTTTTCGGGTCTGACAGCCTCCACCCACTCCTTCCCCGGACCCCGCCTCCGCGCGCAGGTTCCTCCCAGTCACCTTTCTCCACCCCCGCCCCCGCACCTAGCCCGCCGCGCGCCACCTTCCACCTGACTGCGCGGGGCGCTCGGGACCTGCGCGCACCTCGGACC…
Table S6. Sequence of the Alt-R CRISPR-Cas9 sgRNA That Targets N-terminus of EPAS1 and the Sequence of the Homology Directed Repair Template
