# Supplementary material for: Requirement for Cyclin D1 Underlies Cell-Autonomous HIF2 Dependence in Kidney Cancer
Source: Cancer Discov. 2025 Apr 4;15(7):1484–504. doi: 10.1158/2159-8290.CD-24-1378 (PMC12223508; doi:10.1158/2159-8290.CD-24-1378)
Supplement: Table S7 — Sequences of Alt-R CRISPR-Cas9 sgRNAs [file cd-24-1378_table_s7_suppst7.xlsx]

## Sheet: Sheet1
sgAAVS1	GGGGCCACTAGGGACAGGAT
sgHIF2⍺	TCATGAGGATGAAGTGCA
sgRB1	AATCATGGAATCCCTTGCA
sgRBL1	CCAGGGAGAAGTTACACAC
sgRBL2	GTTAGCATGTGCCTTATATG
Table S7. Sequences of Alt-R CRISPR-Cas9 sgRNAs
