# Supplementary material for: Requirement for Cyclin D1 Underlies Cell-Autonomous HIF2 Dependence in Kidney Cancer
Source: Cancer Discov. 2025 Apr 4;15(7):1484–504. doi: 10.1158/2159-8290.CD-24-1378 (PMC12223508; doi:10.1158/2159-8290.CD-24-1378)
Supplement: Table S8 — Sequences of Oligonucleotides Used to Determine the Efficiency of Cas9 Gene Editing at the RB1, RBL1, and RBL2 Loci [file cd-24-1378_table_s8_suppst8.xlsx]

## Sheet: Sheet1
RB1-AS-Forward	GAAGTACATCTCAGAATCTTGATTCTGGAACAGATTTGTCTTTCC
RB1-AS-Reverse	GAAACACCTCTCACTAACAATAATTTGTTAGCCATATGCACATG
RBL1-AS-Forward	GGCCCTTTATCTACATAAGGAAAATTGAGACCAG
RBL1-AS-Reverse	GCCTTCCATGATACCCTTTCCAACCGTGGGAATAATGC
RBL2-AS-Forward	GCGTATGAGATAGGGTCATCATTGAAACTAAGTTTCCCAC
RBL2-AS-Reverse	CCTCTGCTCTGAACATTTCAGGATTCTAGTTAAAGATAC
Table S8. Sequences of Oligonucleotides Used to Determine the Efficiency of Cas9
Gene Editing at the RB1, RBL1, and RBL2 Loci
